# Supplementary material for: Association Between Survival After Living Donor Liver Transplantation and Recipient Systemic Inflammation and Body Composition
Source: J Clin Med. 2025 Aug 20;14(16):5889. doi: 10.3390/jcm14165889 (PMC12387513; doi:10.3390/jcm14165889)
Supplement: Supplementary file 1 [file jcm-14-05889-s001.zip]

Archive with 1 entries (1 files):
- jcm-3761449-supplementary.pdf
